# Supplementary material for: Processing Parameters and Ion Excipients Affect the Physicochemical Characteristics of the Stereocomplex-Formed Polylactide-b-Polyethylene Glycol Nanoparticles and Their Pharmacokinetics
Source: Pharmaceutics. 2022 Mar 4;14(3):568. doi: 10.3390/pharmaceutics14030568 (PMC8950890; doi:10.3390/pharmaceutics14030568)
Supplement: Supplementary file 1 [file pharmaceutics-14-00568-s001.zip]

Archive with 1 entries (1 files):
- pharmaceutics-1585728-supplementary.pdf
